# Supplementary material for: Prognostic Role of Functional SYNTAX Score Based on Quantitative Flow Ratio
Source: Biomedicines. 2024 Oct 24;12(11):2437. doi: 10.3390/biomedicines12112437 (PMC11592145; doi:10.3390/biomedicines12112437)
Supplement: Supplementary file 1 [file biomedicines-12-02437-s001.zip]

Archive with 1 entries (1 files):
- biomedicines-3130519-supplementary.pdf
